# Supplementary material for: Analysis of Bacterial Communities on North Sea Macroalgae and Characterization of the Isolated Planctomycetes Adhaeretor mobilis gen. nov., sp. nov., Roseimaritima multifibrata sp. nov., Rosistilla ulvae sp. nov. and Rubripirellula lacrimiformis sp. nov
Source: Microorganisms. 2021 Jul 13;9(7):1494. doi: 10.3390/microorganisms9071494 (PMC8303584; doi:10.3390/microorganisms9071494)
Supplement: Supplementary file 1 [file microorganisms-09-01494-s001.zip]

Archive with 1 entries (1 files):
- microorganisms-1265042-supplementary.pdf
